# Supplementary material for: Gate-Controlled Three-Terminal ZnO Nanoparticle Optoelectronic Synaptic Devices for In-Sensor Neuromorphic Memory Applications
Source: Nanomaterials (Basel). 2025 Jun 11;15(12):908. doi: 10.3390/nano15120908 (PMC12196014; doi:10.3390/nano15120908)
Supplement: Supplementary file 1 [file nanomaterials-15-00908-s001.zip]

Archive with 1 entries (1 files):
- nanomaterials-3631950-supplementary.pdf
